# Supplementary material for: A Novel Ethanolic Two-Phase System Based on Deep Eutectic Solvents and Amphiphilic Copolymer for the Extraction of Neohesperidin and Naringin from the Pomelo Peel
Source: Foods. 2022 Aug 26;11(17):2590. doi: 10.3390/foods11172590 (PMC9455264; doi:10.3390/foods11172590)
Supplement: Supplementary file 1 [file foods-11-02590-s001.zip]

Archive with 1 entries (1 files):
- foods-1880746-supplementary.pdf
